# Supplementary material for: Prior event rate ratio adjustment for hidden confounding in observational studies of treatment effectiveness: a pairwise Cox likelihood approach
Source: Stat Med. 2016 Aug 1;35(28):5149–69. doi: 10.1002/sim.7051 (PMC5111612; doi:10.1002/sim.7051)
Supplement: Supplementary file 1 — Supporting info item [file SIM-35-5149-s001.zip]

Archive with 3 entries (2 files):
- Data/Data for Web appendix C.csv
- Data/SIM_7051_supp0001-Web Appendix.pdf
- Data/
