# Supplementary material for: Prior event rate ratio adjustment for hidden confounding in observational studies of treatment effectiveness: a pairwise Cox likelihood approach
Source: Stat Med. 2016 Aug 1;35(28):5149–69. doi: 10.1002/sim.7051 (PMC5111612; doi:10.1002/sim.7051)
Supplement: Supplementary file 1 — Supporting info item [file SIM-35-5149-s001.zip › Data/Data for Web appendix C.csv]

ID	Gender (0: Male; 1: Female)	Age at start of prior period (years)	Prior event time (years)	Status of prior event time (1: event; 0: censoring)	Age at start of study period (years)	Therapy (0:B; 1:A)	Study event time (years)	Status of study event time (1: event; 0: censoring)
1	0	27.4	1.22	1	28.63	0	5.33	0
2	0	44.89	1.11	1	46	0	6.25	0
3	0	65.56	1.71	1	67.27	0	1.78	1
4	0	7.19	0.33	1	8.53	0	1.63	1
5	1	4.01	1.11	1	8.82	0	0.3	1
6	1	13.73	0.84	0	14.69	1	0.04	1
7	0	31.25	2.29	0	34.43	1	1.94	1
8	1	45.19	1.43	1	46.62	1	2.12	1
9	0	30.55	0.51	1	32.74	1	4.08	1
10	0	21.64	1.71	1	23.35	1	1.09	1
11	1	45.47	0.33	1	45.8	1	1.01	1
12	1	43.24	1.57	1	44.81	1	0.86	1
13	0	52.29	0.38	1	52.67	1	3.23	0
14	1	25.17	0.59	1	27.12	1	5	0
15	0	55.36	1.8	1	58.01	1	0.26	1
16	0	65.91	1.11	0	67.75	0	0.24	1
17	0	56.37	1.08	1	57.45	1	1.05	1
18	1	34.78	0.66	1	35.44	1	1.05	1
19	1	54.55	0.52	1	55.07	1	1.07	1
20	0	57.83	0.35	1	58.18	1	1.97	0
21	0	33.04	1.15	1	34.92	1	0.75	1
22	0	35	0.51	1	36.07	1	0.52	1
23	0	56.67	0.61	1	57.42	1	1.94	1
24	0	58.82	0.5	1	59.49	1	5.84	1
25	0	41.33	2.57	1	44.7	1	0.48	1
26	1	15.85	2.87	1	19.5	1	0.73	1
27	1	27.82	1.02	1	28.86	1	1.26	1
28	0	23.59	3.95	0	27.59	1	0.44	1
29	0	41.39	4.73	1	46.22	1	1.53	1
30	0	25.48	1.03	1	26.52	1	2.68	1
31	0	35.76	2.97	0	39.59	1	2.07	1
32	0	55.6	2.36	0	58.57	1	1.23	1
33	0	54.74	0.68	1	55.41	0	2.86	1
34	0	62.08	2.32	0	65.76	0	0.53	1
35	0	69.64	1.4	1	71.69	0	1.02	1
36	0	16.41	1.19	0	17.59	0	1.03	1
37	0	42.72	3.92	1	46.71	0	3.45	1
38	0	49.34	1.83	1	51.78	0	1.85	1
39	0	55.23	1.71	1	56.94	0	2.05	0
40	0	42.34	0.76	0	43.73	0	0.39	1
41	0	49.82	0.17	1	49.99	0	4.83	0
42	0	43.28	1.05	1	46.9	0	0.69	1
43	0	67.26	3.38	0	70.75	0	0.9	1
44	0	57.66	0.75	1	58.41	0	6.89	0
45	0	51.72	0.04	1	51.79	0	0.97	0
